# Supplementary material for: Global research states and trends of micro RNA in irritable bowel syndrome: a bibliometric analysis
Source: Clin Exp Med. 2024 Jul 5;24(1):149. doi: 10.1007/s10238-024-01396-y (PMC11226481; doi:10.1007/s10238-024-01396-y)
Supplement: Supplementary file 1 — Supplementary file1 (XLSX 597 KB) [file 10238_2024_1396_MOESM1_ESM.xlsx]

## Sheet: Search strategy
Date run	Datebase	#	Search Query	Results
2024.01.11	Web of Science Core Collection	1	((((((((((TS=(Irritable Bowel Syndrome)) OR TS=(Syndrome, Irritable Bowel)) OR TS=(Syndromes, Irritable Bowel)) OR TS=(Colon, Irritable)) OR TS=(Irritable Colon)) OR TS=(Colitis, Mucous)) OR TS=(colicines, Mucous)) OR TS=(Mucous colicines)) OR TS=(Mucous Colitis)) OR TS=(IBS)) OR TS=(Irritable Bowel Syndromes)	28059
		2	(((((((((((((((TS=(RNA, Untranslated)) OR TS=(Untranslated RNA)) OR TS=(npcRNA)) OR TS=(RNA, Nontranslated)) OR TS=(Nontranslated RNA)) OR TS=(RNA, Non-Peptide-Coding)) OR TS=(Non-Peptide-Coding RNA)) OR TS=(RNA, Non Peptide Coding)) OR TS=(RNA, Non-Protein-Coding)) OR TS=(Non-Protein-Coding RNA)) OR TS=(RNA, Non Protein Coding)) OR TS=(RNA, Noncoding)) OR TS=(Noncoding RNA)) OR TS=(RNA, Non-Codi…	103959
		3	((((((((((((((((TS=(MicroRNAs)) OR TS=(pre miRNA)) OR TS=(MicroRNA)) OR TS=(miRNAs)) OR TS=(Micro RNA)) OR TS=(RNA, Micro)) OR TS=(miRNA)) OR TS=(Primary MicroRNA)) OR TS=(MicroRNA, Primary)) OR TS=(Primary miRNA)) OR TS=(miRNA, Primary)) OR TS=(pri-miRNA)) OR TS=(pri miRNA)) OR TS=(RNA, Small Temporal)) OR TS=(Temporal RNA, Small)) OR TS=(stRNA)) OR TS=(Small Temporal RNA)	189560
		4	(((((((((((((((((((((((((((TS=(RNA, Long Noncoding)) OR TS=(Noncoding RNA, Long)) OR TS=(lncRNA)) OR TS=(Long ncRNA)) OR TS=(ncRNA, Long)) OR TS=(RNA, Long Non-Translated)) OR TS=(Long Non-Translated RNA)) OR TS=(Non-Translated RNA, Long)) OR TS=(RNA, Long Non Translated)) OR TS=(Long Non-Coding RNA)) OR TS=(Long Non Coding RNA)) OR TS=(Non-Coding RNA, Long)) OR TS=(RNA, Long Non-Coding)) OR TS=(…	57823
		5	#2 OR #3 OR #4	261380
		6	#1 AND #5 AND DOP=(2003-01-01/2023-12-31)	152
		7	#6 AND (DT=(Review) or DT=(Article））	129

## Sheet: documents
Year	Annual number of documents
2008	5
2010	4
2011	3
2012	4
2013	2
2014	6
2015	5
2016	10
2017	12
2018	9
2019	9
2020	11
2021	11
2022	17
2023	16

## Sheet: Country
Top 10 Countries/Regions ranked by publications and centrality
Ranking	Publications	Country/Region	Centrality	Country/Region
1	55	PEOPLES R CHINA	0.3	GERMANY
2	35	USA	0.29	NORWAY
3	10	GERMANY	0.25	USA
4	10	SPAIN	0.2	SPAIN
5	7	ITALY	0.17	PEOPLES R CHINA
6	5	ENGLAND	0.09	NETHERLANDS
7	5	IRELAND	0.08	IRELAND
8	4	BELGIUM	0.08	INDIA
9	4	NETHERLANDS	0.05	ENGLAND
10	3	FRANCE	0.02	BELGIUM
Ranked by publications						Ranked by centrality
Rank	Publication	Centrality	Year	Country/Region		Rank	Count	Centrality	Year	Country/Region
1	55	0.17	2012	PEOPLES R CHINA		1	10	0.3	2008	GERMANY
2	35	0.25	2008	USA		2	2	0.29	2020	NORWAY
3	10	0.3	2008	GERMANY		3	35	0.25	2008	USA
4	10	0.2	2010	SPAIN		4	10	0.2	2010	SPAIN
5	7	0	2013	ITALY		5	55	0.17	2012	PEOPLES R CHINA
6	5	0.08	2008	IRELAND		6	4	0.09	2008	NETHERLANDS
7	5	0.05	2008	ENGLAND		7	5	0.08	2008	IRELAND
8	4	0.09	2008	NETHERLANDS		8	2	0.08	2022	INDIA
9	4	0.02	2010	BELGIUM		9	5	0.05	2008	ENGLAND
10	3	0.02	2010	FRANCE		10	4	0.02	2010	BELGIUM
11	3	0.02	2017	SWEDEN		11	3	0.02	2010	FRANCE
12	3	0	2010	POLAND		12	3	0.02	2017	SWEDEN
13	3	0	2021	IRAN		13	2	0.01	2020	BRAZIL
14	2	0.29	2020	NORWAY		14	7	0	2013	ITALY
15	2	0.08	2022	INDIA		15	3	0	2010	POLAND
16	2	0.01	2020	BRAZIL		16	3	0	2021	IRAN
17	2	0	2016	EGYPT		17	2	0	2016	EGYPT
18	2	0	2017	JAPAN		18	2	0	2017	JAPAN
19	2	0	2014	GREECE		19	2	0	2014	GREECE
20	2	0	2023	MEXICO		20	2	0	2023	MEXICO
21	1	0	2012	CANADA		21	1	0	2012	CANADA
22	1	0	2018	ISRAEL		22	1	0	2018	ISRAEL
23	1	0	2023	PHILIPPINES		23	1	0	2023	PHILIPPINES
24	1	0	2008	WALES		24	1	0	2008	WALES
25	1	0	2010	SOUTH KOREA		25	1	0	2010	SOUTH KOREA
26	1	0	2022	SWITZERLAND		26	1	0	2022	SWITZERLAND
27	1	0	2020	ROMANIA		27	1	0	2020	ROMANIA
28	1	0	2021	PERU		28	1	0	2021	PERU
29	1	0	2022	BULGARIA		29	1	0	2022	BULGARIA
30	1	0	2008	FINLAND		30	1	0	2008	FINLAND
31	1	0	2023	LATVIA		31	1	0	2023	LATVIA
32	1	0	2022	MALAYSIA		32	1	0	2022	MALAYSIA
33	1	0	2019	PAKISTAN		33	1	0	2019	PAKISTAN
34	1	0	2022	CHILE		34	1	0	2022	CHILE
35	1	0	2014	DENMARK		35	1	0	2014	DENMARK
36	1	0	2022	SAUDI ARABIA		36	1	0	2022	SAUDI ARABIA
37	1	0	2019	SYRIA		37	1	0	2019	SYRIA

## Sheet: Institution
Top 10 Institutions ranked by publications and centrality
Ranking	Publications	Institution	Centrality	Institution
1	7	Guangzhou University of Chinese Medicine	0.09	Mayo Clinic
2	7	University of California System	0.08	German Cancer Research Center (DKFZ)
3	7	Mayo Clinic	0.06	Autonomous University of Barcelona
4	7	University of California Los Angeles	0.05	University of California Los Angeles
5	6	Ministry of Agriculture & Rural Affairs	0.05	Hospital Universitari Vall d'Hebron
6	5	Hospital Universitari Vall d'Hebron	0.03	Cornell University
7	5	Autonomous University of Barcelona	0.02	Ruprecht Karls University Heidelberg
8	5	Ruprecht Karls University Heidelberg	0.02	CIBER - Centro de Investigacion Biomedica en Red
9	4	University System of Ohio	0.02	University of Texas System
10	4	Vall d'Hebron Institut de Recerca (VHIR)	0.02	University of Texas Medical Branch Galveston
Ranked by publications						Ranked by centrality
Rank	Publication	Centrality	Year	Institution		Rank	Count	Centrality	Year	Institution
1	7	0	2017	Guangzhou University of Chinese Medicine		1	7	0.09	2012	Mayo Clinic
2	7	0	2015	University of California System		2	4	0.08	2008	German Cancer Research Center (DKFZ)
3	7	0.09	2012	Mayo Clinic		3	5	0.06	2012	Autonomous University of Barcelona
4	7	0.05	2015	University of California Los Angeles		4	7	0.05	2015	University of California Los Angeles
5	6	0	2015	Ministry of Agriculture & Rural Affairs		5	5	0.05	2010	Hospital Universitari Vall d'Hebron
6	5	0.05	2010	Hospital Universitari Vall d'Hebron		6	2	0.03	2020	Cornell University
7	5	0.06	2012	Autonomous University of Barcelona		7	5	0.02	2008	Ruprecht Karls University Heidelberg
8	5	0.02	2008	Ruprecht Karls University Heidelberg		8	4	0.02	2012	CIBER - Centro de Investigacion Biomedica en Red
9	4	0	2010	University System of Ohio		9	3	0.02	2012	University of Texas System
10	4	0	2012	Vall d'Hebron Institut de Recerca (VHIR)		10	3	0.02	2012	University of Texas Medical Branch Galveston
11	4	0	2010	Veterans Health Administration (VHA)		11	3	0.01	2008	Helmholtz Association
12	4	0.02	2012	CIBER - Centro de Investigacion Biomedica en Red		12	2	0.01	2008	Martin Luther University Halle Wittenberg
13	4	0	2010	Ohio State University		13	7	0	2017	Guangzhou University of Chinese Medicine
14	4	0	2010	US Department of Veterans Affairs		14	7	0	2015	University of California System
15	4	0	2015	Huazhong Agricultural University		15	6	0	2015	Ministry of Agriculture & Rural Affairs
16	4	0	2008	University College Cork		16	4	0	2010	University System of Ohio
17	4	0	2018	Nanjing University of Chinese Medicine		17	4	0	2012	Vall d'Hebron Institut de Recerca (VHIR)
18	4	0	2010	Cincinnati VA Medical Center		18	4	0	2010	Veterans Health Administration (VHA)
19	4	0.08	2008	German Cancer Research Center (DKFZ)		19	4	0	2010	Ohio State University
20	3	0	2017	Basque Foundation for Science		20	4	0	2010	US Department of Veterans Affairs
21	3	0	2012	University of Barcelona		21	4	0	2015	Huazhong Agricultural University
22	3	0	2014	University of Michigan		22	4	0	2008	University College Cork
23	3	0	2019	Chinese Academy of Medical Sciences - Peking Union Medical College		23	4	0	2018	Nanjing University of Chinese Medicine
24	3	0.01	2008	Helmholtz Association		24	4	0	2010	Cincinnati VA Medical Center
25	3	0.02	2012	University of Texas System		25	3	0	2017	Basque Foundation for Science
26	3	0	2013	Howard Hughes Medical Institute		26	3	0	2012	University of Barcelona
27	3	0	2015	David Geffen School of Medicine at UCLA		27	3	0	2014	University of Michigan
28	3	0.02	2012	University of Texas Medical Branch Galveston		28	3	0	2019	Chinese Academy of Medical Sciences - Peking Union Medical College
29	3	0	2012	CIBEREHD		29	3	0	2013	Howard Hughes Medical Institute
30	3	0	2016	Yangzhou University		30	3	0	2015	David Geffen School of Medicine at UCLA
31	3	0	2018	Zhengzhou University		31	3	0	2012	CIBEREHD
32	3	0	2017	Zhejiang Chinese Medical University		32	3	0	2016	Yangzhou University
33	3	0	2008	National Institutes of Health (NIH) - USA		33	3	0	2018	Zhengzhou University
34	3	0	2014	University of Michigan System		34	3	0	2017	Zhejiang Chinese Medical University
35	2	0	2022	Shanghai Ocean University		35	3	0	2008	National Institutes of Health (NIH) - USA
36	2	0	2008	Charite Universitatsmedizin Berlin		36	3	0	2014	University of Michigan System
37	2	0	2021	Harvard Medical School		37	2	0	2022	Shanghai Ocean University
38	2	0	2023	Islamic Azad University		38	2	0	2008	Charite Universitatsmedizin Berlin
39	2	0.01	2008	Martin Luther University Halle Wittenberg		39	2	0	2021	Harvard Medical School
40	2	0	2008	Free University of Berlin		40	2	0	2023	Islamic Azad University
41	2	0	2012	Guangdong Medical University		41	2	0	2008	Free University of Berlin
42	2	0	2013	IRCCS Istituto Oncologico Veneto (IOV)		42	2	0	2012	Guangdong Medical University
43	2	0	2018	Medical University Lodz		43	2	0	2013	IRCCS Istituto Oncologico Veneto (IOV)
44	2	0.03	2020	Cornell University		44	2	0	2018	Medical University Lodz
45	2	0	2020	University of Nevada Reno		45	2	0	2020	University of Nevada Reno
46	2	0	2008	Johns Hopkins Bloomberg School of Public Health		46	2	0	2008	Johns Hopkins Bloomberg School of Public Health
47	2	0	2018	University of Lodz		47	2	0	2018	University of Lodz
48	2	0	2020	Nevada System of Higher Education (NSHE)		48	2	0	2020	Nevada System of Higher Education (NSHE)
49	2	0	2014	NIH National Institute of Nursing Research (NINR)		49	2	0	2014	NIH National Institute of Nursing Research (NINR)
50	2	0	2021	Soochow University - China		50	2	0	2021	Soochow University - China
51	2	0	2021	Henan University of Traditional Chinese Medicine		51	2	0	2021	Henan University of Traditional Chinese Medicine
52	2	0	2013	University of Padua		52	2	0	2013	University of Padua
53	2	0	2015	Leiden University Medical Center (LUMC)		53	2	0	2015	Leiden University Medical Center (LUMC)
54	2	0	2015	Leiden University - Excl LUMC		54	2	0	2015	Leiden University - Excl LUMC
55	2	0	2008	Johns Hopkins University		55	2	0	2008	Johns Hopkins University
56	2	0	2017	KU Leuven		56	2	0	2017	KU Leuven
57	2	0	2015	Tulane University		57	2	0	2015	Tulane University
58	2	0	2015	James Cancer Hospital & Solove Research Institute		58	2	0	2015	James Cancer Hospital & Solove Research Institute
59	2	0	2015	Leiden University		59	2	0	2015	Leiden University
60	2	0	2022	Chinese Academy of Fishery Sciences		60	2	0	2022	Chinese Academy of Fishery Sciences
61	2	0	2016	Egyptian Knowledge Bank (EKB)		61	2	0	2016	Egyptian Knowledge Bank (EKB)
62	2	0	2019	Peking Union Medical College		62	2	0	2019	Peking Union Medical College
63	1	0	2022	Barcelona Institute of Science & Technology		63	1	0	2022	Barcelona Institute of Science & Technology
64	1	0	2017	Asahi Group Holdings Ltd		64	1	0	2017	Asahi Group Holdings Ltd
65	1	0	2023	Shiraz University of Medical Science		65	1	0	2023	Shiraz University of Medical Science
66	1	0	2021	Harvard University		66	1	0	2021	Harvard University
67	1	0	2018	Instituto de Salud Carlos III		67	1	0	2018	Instituto de Salud Carlos III
68	1	0	2010	University of Reading		68	1	0	2010	University of Reading
69	1	0	2021	University of Colorado Denver		69	1	0	2021	University of Colorado Denver
70	1	0	2018	Rabin Medical Center		70	1	0	2018	Rabin Medical Center
71	1	0	2021	Huzhou University		71	1	0	2021	Huzhou University
72	1	0	2008	Wythenshawe Hospital		72	1	0	2008	Wythenshawe Hospital
73	1	0	2022	CIBERER		73	1	0	2022	CIBERER
74	1	0	2020	Iuliu Hatieganu University of Medicine & Pharmacy		74	1	0	2020	Iuliu Hatieganu University of Medicine & Pharmacy
75	1	0	2018	Spanish Ministry of Economy & Competitiveness		75	1	0	2018	Spanish Ministry of Economy & Competitiveness
76	1	0	2010	Universite Catholique Louvain		76	1	0	2010	Universite Catholique Louvain
77	1	0	2008	University of Manchester		77	1	0	2008	University of Manchester
78	1	0	2020	Beijing University of Chinese Medicine		78	1	0	2020	Beijing University of Chinese Medicine
79	1	0	2021	Universidade Federal da Bahia		79	1	0	2021	Universidade Federal da Bahia
80	1	0	2023	IRCCS European Institute of Oncology (IEO)		80	1	0	2023	IRCCS European Institute of Oncology (IEO)
81	1	0	2023	Pauls Stradins Clinical University Hospital		81	1	0	2023	Pauls Stradins Clinical University Hospital
82	1	0	2010	Korea Research Institute of Bioscience & Biotechnology (KRIBB)		82	1	0	2010	Korea Research Institute of Bioscience & Biotechnology (KRIBB)
83	1	0	2016	Hangzhou Third Hosp		83	1	0	2016	Hangzhou Third Hosp
84	1	0	2017	Chongqing Medical University		84	1	0	2017	Chongqing Medical University
85	1	0	2016	IRCCS San Raffaele Pisana		85	1	0	2016	IRCCS San Raffaele Pisana
86	1	0	2008	University of Bonn		86	1	0	2008	University of Bonn
87	1	0	2015	University of California Los Angeles Medical Center		87	1	0	2015	University of California Los Angeles Medical Center
88	1	0	2015	Tufts Medical Center		88	1	0	2015	Tufts Medical Center
89	1	0	2022	Boston Children's Hospital		89	1	0	2022	Boston Children's Hospital
90	1	0	2010	Korea Advanced Institute of Science & Technology (KAIST)		90	1	0	2010	Korea Advanced Institute of Science & Technology (KAIST)
91	1	0	2019	Case Western Reserve University		91	1	0	2019	Case Western Reserve University
92	1	0	2019	Government College University Faisalabad		92	1	0	2019	Government College University Faisalabad
93	1	0	2014	University of Verona		93	1	0	2014	University of Verona
94	1	0	2011	Inst Human Genet		94	1	0	2011	Inst Human Genet
95	1	0	2012	University of Chicago		95	1	0	2012	University of Chicago
96	1	0	2019	Al Baath University		96	1	0	2019	Al Baath University
97	1	0	2022	Al Jouf University		97	1	0	2022	Al Jouf University
98	1	0	2021	University of Arizona		98	1	0	2021	University of Arizona
99	1	0	2023	Tehran University of Medical Sciences		99	1	0	2023	Tehran University of Medical Sciences
100	1	0	2008	Wythenshawe Hospital NHS Foundation Trust		100	1	0	2008	Wythenshawe Hospital NHS Foundation Trust
101	1	0	2021	Henan University of Science & Technology		101	1	0	2021	Henan University of Science & Technology
102	1	0	2020	Universidade de Mogi das Cruzes		102	1	0	2020	Universidade de Mogi das Cruzes
103	1	0	2017	Karolinska Institutet		103	1	0	2017	Karolinska Institutet
104	1	0	2017	Saint James's University Hospital		104	1	0	2017	Saint James's University Hospital
105	1	0	2016	Sapienza University Rome		105	1	0	2016	Sapienza University Rome
106	1	0	2023	CGIAR		106	1	0	2023	CGIAR
107	1	0	2016	Istituto Superiore di Sanita (ISS)		107	1	0	2016	Istituto Superiore di Sanita (ISS)
108	1	0	2018	University of Maryland Baltimore		108	1	0	2018	University of Maryland Baltimore
109	1	0	2014	Athens Medical School		109	1	0	2014	Athens Medical School
110	1	0	2023	Institute of Hydrobiology		110	1	0	2023	Institute of Hydrobiology
111	1	0	2016	Tianjin Medical University		111	1	0	2016	Tianjin Medical University
112	1	0	2010	INRAE		112	1	0	2010	INRAE
113	1	0	2018	Xi'an Jiaotong University		113	1	0	2018	Xi'an Jiaotong University
114	1	0	2021	Fundacao Oswaldo Cruz		114	1	0	2021	Fundacao Oswaldo Cruz
115	1	0	2018	Zhejiang University		115	1	0	2018	Zhejiang University
116	1	0	2019	Bahauddin Zakariya University		116	1	0	2019	Bahauddin Zakariya University
117	1	0	2014	Fondazione Citta della Speranza		117	1	0	2014	Fondazione Citta della Speranza
118	1	0	2019	Northeast Forestry University - China		118	1	0	2019	Northeast Forestry University - China
119	1	0	2008	University of Miami		119	1	0	2008	University of Miami
120	1	0	2021	Massachusetts General Hospital		120	1	0	2021	Massachusetts General Hospital
121	1	0	2008	RWTH Aachen University Hospital		121	1	0	2008	RWTH Aachen University Hospital
122	1	0	2023	International Rice Research Institute (IRRI)		122	1	0	2023	International Rice Research Institute (IRRI)
123	1	0	2023	Chengdu University of Traditional Chinese Medicine		123	1	0	2023	Chengdu University of Traditional Chinese Medicine
124	1	0	2008	Top Institute Food & Nutrition		124	1	0	2008	Top Institute Food & Nutrition
125	1	0	2010	Trinity College Dublin		125	1	0	2010	Trinity College Dublin
126	1	0	2017	Karolinska University Hospital		126	1	0	2017	Karolinska University Hospital
127	1	0	2012	University of Oklahoma - Norman		127	1	0	2012	University of Oklahoma - Norman
128	1	0	2013	Yale University		128	1	0	2013	Yale University
129	1	0	2014	National & Kapodistrian University of Athens		129	1	0	2014	National & Kapodistrian University of Athens
130	1	0	2022	Harbin Medical University		130	1	0	2022	Harbin Medical University
131	1	0	2022	Eberhard Karls University Hospital		131	1	0	2022	Eberhard Karls University Hospital
132	1	0	2023	Chinese Academy of Sciences		132	1	0	2023	Chinese Academy of Sciences
133	1	0	2019	Qingdao University		133	1	0	2019	Qingdao University
134	1	0	2019	Nanjing Medical University		134	1	0	2019	Nanjing Medical University
135	1	0	2008	NIH Eunice Kennedy Shriver National Institute of Child Health & Human Development (NICHD)		135	1	0	2008	NIH Eunice Kennedy Shriver National Institute of Child Health & Human Development (NICHD)
136	1	0	2018	University System of Maryland		136	1	0	2018	University System of Maryland
137	1	0	2020	Haukeland University Hospital		137	1	0	2020	Haukeland University Hospital
138	1	0	2020	University of Bergen		138	1	0	2020	University of Bergen
139	1	0	2023	Memphis VA Medical Center		139	1	0	2023	Memphis VA Medical Center
140	1	0	2023	Latvian Biomedical Research & Study Centre		140	1	0	2023	Latvian Biomedical Research & Study Centre
141	1	0	2021	Beijing Hospital		141	1	0	2021	Beijing Hospital
142	1	0	2022	Chinese Academy of Agricultural Sciences		142	1	0	2022	Chinese Academy of Agricultural Sciences
143	1	0	2022	Consiglio Nazionale delle Ricerche (CNR)		143	1	0	2022	Consiglio Nazionale delle Ricerche (CNR)
144	1	0	2008	University of Helsinki		144	1	0	2008	University of Helsinki
145	1	0	2015	University of North Carolina		145	1	0	2015	University of North Carolina
146	1	0	2015	Wuhan University		146	1	0	2015	Wuhan University
147	1	0	2010	University of London		147	1	0	2010	University of London
148	1	0	2020	Linyi Peoples Hosp		148	1	0	2020	Linyi Peoples Hosp
149	1	0	2021	University of Colorado System		149	1	0	2021	University of Colorado System
150	1	0	2022	Duke University		150	1	0	2022	Duke University
151	1	0	2017	Fraunhofer Gesellschaft		151	1	0	2017	Fraunhofer Gesellschaft
152	1	0	2017	European Molecular Biology Laboratory (EMBL)		152	1	0	2017	European Molecular Biology Laboratory (EMBL)
153	1	0	2022	Berlin Institute of Health		153	1	0	2022	Berlin Institute of Health
154	1	0	2017	Stockholm University		154	1	0	2017	Stockholm University
155	1	0	2014	Fudan University		155	1	0	2014	Fudan University
156	1	0	2008	RWTH Aachen University		156	1	0	2008	RWTH Aachen University
157	1	0	2016	Vanderbilt University		157	1	0	2016	Vanderbilt University
158	1	0	2014	Aalborg University		158	1	0	2014	Aalborg University
159	1	0	2023	Shandong University of Traditional Chinese Medicine		159	1	0	2023	Shandong University of Traditional Chinese Medicine
160	1	0	2012	University of Alberta		160	1	0	2012	University of Alberta
161	1	0	2010	Unilever		161	1	0	2010	Unilever
162	1	0	2022	Dana-Farber Cancer Institute		162	1	0	2022	Dana-Farber Cancer Institute
163	1	0	2015	Indiana University-Purdue University Indianapolis		163	1	0	2015	Indiana University-Purdue University Indianapolis
164	1	0	2020	Oncology Institute Prof. Dr. Ion Chiricuta		164	1	0	2020	Oncology Institute Prof. Dr. Ion Chiricuta
165	1	0	2012	University of Nottingham		165	1	0	2012	University of Nottingham
166	1	0	2023	Riga Stradins University		166	1	0	2023	Riga Stradins University
167	1	0	2008	Humboldt University of Berlin		167	1	0	2008	Humboldt University of Berlin
168	1	0	2021	University of Tehran		168	1	0	2021	University of Tehran
169	1	0	2018	Sackler Faculty of Medicine		169	1	0	2018	Sackler Faculty of Medicine
170	1	0	2023	Instituto de Investigacion Biosanitaria IBS Granada		170	1	0	2023	Instituto de Investigacion Biosanitaria IBS Granada
171	1	0	2008	Wageningen University & Research		171	1	0	2008	Wageningen University & Research
172	1	0	2023	IRCCS Azienda Ospedaliero-Universitaria di Bologna		172	1	0	2023	IRCCS Azienda Ospedaliero-Universitaria di Bologna
173	1	0	2011	Servier		173	1	0	2011	Servier
174	1	0	2023	Semnan University of Medical Sciences		174	1	0	2023	Semnan University of Medical Sciences
175	1	0	2011	Institut de Recherches Internationales Servier		175	1	0	2011	Institut de Recherches Internationales Servier
176	1	0	2017	Instituto de Investigacion Sanitaria Biodonostia		176	1	0	2017	Instituto de Investigacion Sanitaria Biodonostia
177	1	0	2014	NIH National Institute on Minority Health & Health Disparities (NIMHD)		177	1	0	2014	NIH National Institute on Minority Health & Health Disparities (NIMHD)
178	1	0	2017	Lund University		178	1	0	2017	Lund University
179	1	0	2008	Cardiff University		179	1	0	2008	Cardiff University
180	1	0	2022	Centre de Regulacio Genomica (CRG)		180	1	0	2022	Centre de Regulacio Genomica (CRG)
181	1	0	2020	Weill Cornell Medicine		181	1	0	2020	Weill Cornell Medicine
182	1	0	2023	Reliance Industries		182	1	0	2023	Reliance Industries
183	1	0	2018	Tel Aviv University		183	1	0	2018	Tel Aviv University
184	1	0	2021	Mashhad University Medical Science		184	1	0	2021	Mashhad University Medical Science
185	1	0	2023	Tecnologico de Monterrey		185	1	0	2023	Tecnologico de Monterrey
186	1	0	2010	Medical University of Warsaw		186	1	0	2010	Medical University of Warsaw
187	1	0	2010	King's College London		187	1	0	2010	King's College London
188	1	0	2017	Skane University Hospital		188	1	0	2017	Skane University Hospital
189	1	0	2015	Indiana University System		189	1	0	2015	Indiana University System
190	1	0	2018	Hebei Medical University		190	1	0	2018	Hebei Medical University
191	1	0	2015	University of North Carolina Chapel Hill		191	1	0	2015	University of North Carolina Chapel Hill
192	1	0	2020	Peking Union Medical College Hospital		192	1	0	2020	Peking Union Medical College Hospital
193	1	0	2012	University of Oklahoma System		193	1	0	2012	University of Oklahoma System
194	1	0	2023	Shahid Beheshti University Medical Sciences		194	1	0	2023	Shahid Beheshti University Medical Sciences
195	1	0	2022	Fujian Medical University		195	1	0	2022	Fujian Medical University
196	1	0	2023	Dalian Ocean University		196	1	0	2023	Dalian Ocean University
197	1	0	2012	University of Oklahoma Health Sciences Center		197	1	0	2012	University of Oklahoma Health Sciences Center
198	1	0	2010	Danone Nutricia		198	1	0	2010	Danone Nutricia
199	1	0	2023	Ningbo University		199	1	0	2023	Ningbo University
200	1	0	2022	Eberhard Karls University of Tubingen		200	1	0	2022	Eberhard Karls University of Tubingen
201	1	0	2020	Hong Kong Baptist University		201	1	0	2020	Hong Kong Baptist University
202	1	0	2017	Army Medical University		202	1	0	2017	Army Medical University

## Sheet: Author
Top 7 authors ranked by publications and centrality
Ranking	publications	Centrality	Authors
1	5	0.01	Niesler, Beate
2	4	0	Chai, Yuna
3	3	0.02	Granzow, Martin
4	3	0.01	Boeckxstaens, Guy
5	3	0.01	Martinez, Cristina
6	3	0.01	Azpiroz, Fernando
7	3	0.01	D'amato, Mauro
Authors with ≥2 published articles
Rank	Count	Centrality	Year	Authors
1	5	0.01	2008	Niesler, Beate
2	4	0	2019	Chai, Yuna
3	3	0.02	2017	Granzow, Martin
4	3	0.01	2017	Boeckxstaens, Guy
5	3	0.01	2012	Martinez, Cristina
6	3	0.01	2012	Azpiroz, Fernando
7	3	0.01	2017	D'amato, Mauro
8	3	0	2015	Chang, Lin
9	3	0	2017	Chen, Xinlin
10	3	0	2010	Zhou, QiQi
11	3	0	2010	Verne, G Nicholas
12	3	0	2008	Rappold, Gudrun
13	3	0	2015	Gao, Ze-Xia
14	3	0	2012	Santos, Javier
15	3	0	2012	Vicario, Maria
16	3	0	2017	Chao, Guanqun
17	2	0.02	2008	Burwinkel, Barbara
18	2	0.01	2010	Dinan, Timothy G
19	2	0.01	2019	Clarke, Gerard
20	2	0.01	2019	Cryan, John F
21	2	0	2016	Bo, Ping
22	2	0	2014	Fourie, Nicolaas H
23	2	0	2015	Guan, Ning-Nan
24	2	0	2023	Wang, Yongfu
25	2	0	2008	Wu, Feng
26	2	0	2018	Fichna, Jakub
27	2	0	2017	Roeth, Ralph
28	2	0	2018	Chen, Hao
29	2	0	2016	Camilleri, Michael
30	2	0	2014	Henderson, Wendy A
31	2	0	2014	Abey, Sarah K
32	2	0	2018	Chen, Lu
33	2	0	2010	Croce, Carlo M
34	2	0	2016	Gong, Weijuan
35	2	0	2017	Alonso-cotoner, Carmen
36	2	0	2021	Zhang, Ying
37	2	0	2013	Rugge, Massimo
38	2	0	2017	Braun, Alexander
39	2	0	2018	Huang, Yongquan
40	2	0	2018	Hou, Qiuke
41	2	0	2018	Jacenik, Damian
42	2	0	2013	Pizzi, Marco
43	2	0	2013	Fassan, Matteo

## Sheet: Keywords
Top 23 keywords in terms of frequency and centrality
Rank	Keywords	Frequency	Keywords	Centrality
1	irritable bowel syndrome	73	genes	0.44
2	expression	42	cells	0.3
3	genes	16	disease	0.3
4	inflammation	14	association	0.29
5	association	13	gut microbiota	0.28
6	micrornas	12	diarrhea-predominant irritable bowel syndrome	0.23
7	crohns disease	12	crohns disease	0.21
8	cells	12	disorders	0.21
9	cancer	10	16s ribosomal rna	0.2
10	disease	10	expression	0.19
11	colorectal cancer	9	irritable bowel syndrome	0.16
12	gut microbiota	8	brain	0.14
13	pain	8	in vivo	0.14
14	visceral hypersensitivity	8	down regulation	0.13
15	gene expression	7	diarrhea	0.13
16	barrier function	7	colorectal cancer	0.12
17	ulcerative colitis	7	barrier function	0.1
18	disorders	7	identification	0.1
19	activation	7	animal models	0.1
20	identification	6	inflammation	0.09
21	permeability	6	fecal microbiota	0.09
22	abdominal pain	6	biomarkers	0.09
23	intestinal permeability	6	epithelial cells	0.09
Ranked by centrality
Rank	Count	Centrality	Year	Keywords
1	16	0.44	2008	genes
2	12	0.3	2010	cells
3	10	0.3	2015	disease
4	13	0.29	2010	association
5	8	0.28	2008	gut microbiota
6	3	0.23	2012	diarrhea-predominant irritable bowel syndrome
7	12	0.21	2008	crohns disease
8	7	0.21	2008	disorders
9	3	0.2	2008	16s ribosomal rna
10	42	0.19	2008	expression
11	73	0.16	2008	irritable bowel syndrome
12	4	0.14	2017	brain
13	2	0.14	2012	in vivo
14	5	0.13	2014	down regulation
15	2	0.13	2018	diarrhea
16	9	0.12	2013	colorectal cancer
17	7	0.1	2015	barrier function
18	6	0.1	2008	identification
19	3	0.1	2011	animal models
20	14	0.09	2010	inflammation
21	4	0.09	2008	fecal microbiota
22	3	0.09	2017	biomarkers
23	2	0.09	2014	epithelial cells
24	2	0.09	2019	active ulcerative colitis
25	2	0.08	2014	messenger rnas
26	3	0.07	2017	double blind
27	2	0.07	2019	beta
28	3	0.06	2010	chain fatty acids
29	2	0.06	2015	differentiation
30	2	0.06	2018	cancer cells
31	6	0.05	2008	abdominal pain
32	3	0.05	2020	fish
33	2	0.05	2019	therapy
34	5	0.04	2017	functional variant
35	2	0.04	2015	diagnostic criteria
36	2	0.04	2010	glutamine
37	8	0.03	2018	visceral hypersensitivity
38	7	0.03	2008	gene expression
39	4	0.03	2012	functional gastrointestinal disorders
40	3	0.03	2011	cloning
41	2	0.03	2018	5 ht
42	2	0.03	2011	apoptosis
43	2	0.03	2011	protein
44	10	0.02	2016	cancer
45	6	0.02	2016	permeability
46	6	0.02	2011	intestinal permeability
47	5	0.02	2017	3e gene
48	4	0.02	2017	microrna 510 target site
49	4	0.02	2012	dna methylation
50	2	0.02	2011	3a
51	2	0.02	2017	5 ht3 receptors
52	2	0.02	2014	colon cancer
53	2	0.02	2014	colonic motility
54	2	0.02	2012	clinical trial
55	2	0.02	2017	chronic idiopathic constipation
56	2	0.02	2022	impact
57	2	0.02	2014	growth
58	2	0.02	2010	gut
59	12	0.01	2011	micrornas
60	7	0.01	2012	activation
61	4	0.01	2020	long noncoding rnas
62	4	0.01	2020	rats
63	2	0.01	2010	hypersensitivity
64	2	0.01	2008	akkermansia muciniphila
65	2	0.01	2023	proliferation
66	2	0.01	2023	factor kappa b
67	2	0.01	2019	mice
68	2	0.01	2017	polymorphisms
69	2	0.01	2015	contributes
70	2	0.01	2014	cell death
71	8	0	2011	pain
72	7	0	2013	ulcerative colitis
73	3	0	2019	barrier
74	2	0	2017	bowel
75	2	0	2017	behavior
76	2	0	2023	noncoding rnas
77	2	0	2016	capsaicin receptor
78	2	0	2008	escherichia coli
79	2	0	2015	mouse model
80	2	0	2023	quality of life
81	2	0	2019	model
82	2	0	2014	celiac disease
83	2	0	2023	visceral pain
84	2	0	2008	antisense rna
85	2	0	2012	carcinoma
86	2	0	2017	metaanalysis

## Sheet: cluster
Keywords cluster analysis (the silhouette value is over 0.6)
Ccluster	Size	Sihouette	Mean Years	Label（LLR）	Other Keywords	LLR Details
#0	39	0.866	2017	diarrhea-predominant irritable bowel syndromes	expression ; development molecular mechanism ; microrna-29a	development molecular mechanism (0.73); diarrhea-predominant irritable bowel syndromes (0.73); microrna-29a (0.73); claudin 1 (0.73); bone development (0.73)
#1	37	0.836	2017	polymorphism	psychiatry; htr3e; variant database; non-celiac gluten sensitivity	psychiatry (0.23); htr3e (0.23); variant database (0.23); non-celiac gluten sensitivity (0.23); expression analysis (0.23)
#2	34	0.909	2015	microbiome	randomized controlled trial; functional gastrointestinal disorders; dna methylation ; histone modifications	slow transit constipation (1.06); gut-brain axis (gba) (1.06); double blind (1.06); hdac (1.06); probiotic (1.06)
#3	33	0.791	2015	crohns disease	ulcerative colitis; ibd; colorectal cancer ; dysplasia	dysplasia (0.34); tsrnas (0.34); expression profiles (0.34); interstitial cells (0.34); gene expression (0.34)
#4	29	0.692	2017	interleukin-2	life stress; interleukin-6; tumor necrosis factor-alpha; lymphocytes	interleukin-2 (0.24); life stress (0.24); interleukin-6 (0.24); tumor necrosis factor-alpha (0.24); lymphocytes (0.24)
#5	29	0.82	2013	disorders	abdominal pain; glutamine; visceral pain; intestinal permeability	animal models (0.3); alosetron (0.3); bowel (0.3); antagonist (0.3); neurons (0.3)
#6	27	0.798	2013	antisense rna	noncoding rnas; escherichia coli; system; mouse model	ibd progression (0.14); stress response (0.14); stability (0.14); comparative genomics (0.14); encoding genes (0.14)
#7	26	0.929	2013	mucosal	mrna ; histamine; dietary supplements; short-chain fatty acids	mucosal (0.14); mrna (0.14); histamine (0.14); dietary supplements (0.14); short-chain fatty acids (0.14)
#8	19	0.954	2013	noncoding rna	transposon; rna catalysis; splicing; rna structure	irritable bowel syndrome (0.03); noncoding rna (0.02); transposon (0.02); rna catalysis (0.02); splicing (0.02)
#9	16	0.937	2016	chronic pain	surrogate pain model; nociception; therapeutic target; intestinal barrier dysfunction	chronic pain (0.04); surrogate pain model (0.04); nociception (0.04); therapeutic target (0.04); intestinal barrier dysfunction (0.04)
#10	9	1	2021	immunoglobulin e	allergy; asthma; populations ; abbreviations used	immunoglobulin e (0.03); allergy (0.03); asthma (0.03); populations (0.03); abbreviations used (0.03)
#11	6	0.994	2011	protein	nitric oxide synthase; beta catenin; cell lines ; small rnas	protein (0.03); nitric oxide synthase (0.03); beta catenin (0.03); cell lines (0.03); small rnas (0.03)
#12	3	1	2023	blood metatranscriptome	blood microbiome; irritable bowel syndrome ; micrornas; visceral hypersensitivity	irritable bowel syndrome (0.04); blood metatranscriptome (0.01); blood microbiome (0.01); micrornas (0.01); visceral hypersensitivity (0)
#13	1	0	2022	psychiatric disorders	anxiety;microbiota;depression;microrna	psychiatric disorders (9.74, 0.005); anxiety (6.99, 0.01); microbiota (5.95, 0.05); depression (5.95, 0.05); microrna (3.81, 0.1)
#14	1	0	2023	mir-16	blastocystis;fecal microbiota;ibs;microrna	mir-16 (9.74, 0.005); blastocystis (6.99, 0.01); fecal microbiota (6.99, 0.01); ibs (4.41, 0.05); microrna (3.81, 0.1)

## Sheet: Reference
The top 10 highly cited references						The top 10 highly cited references and co-cited references
Rank	Title	Citations	Year			Items	Ranking	Title	Citations	Years
1	Prebiotic effects: metabolic and health benefits	1399	2010			Cited references	1	Prebiotic effects: metabolic and health benefits	1399	2010
2	Intestinal barrier function in health and gastrointestinal disease	530	2012				2	Intestinal barrier function in health and gastrointestinal disease	530	2012
3	High-throughput diversity and functionality analysis of the gastrointestinal tract microbiota	466	2008				3	High-throughput diversity and functionality analysis of the gastrointestinal tract microbiota	466	2008
4	MicroRNAs Are Differentially Expressed in Ulcerative Colitis and Alter Expression of Macrophage Inflammatory Peptide-2α	432	2008				4	MicroRNAs Are Differentially Expressed in Ulcerative Colitis and Alter Expression of Macrophage Inflammatory Peptide-2α	432	2008
5	Microbial genes, brain & behaviour - epigenetic regulation of the gut-brain axis	422	2014				5	Microbial genes, brain & behaviour - epigenetic regulation of the gut-brain axis	422	2014
6	Factors affecting the composition of the gut microbiota, and its modulation	293	2019				6	Factors affecting the composition of the gut microbiota, and its modulation	293	2019
7	Micro-eukaryotic diversity of the human distal gut microbiota: qualitative assessment using culture-dependent and -independent analysis of faeces	230	2008				7	Micro-eukaryotic diversity of the human distal gut microbiota: qualitative assessment using culture-dependent and -independent analysis of faeces	230	2008
8	MicroRNA-29a regulates intestinal membrane permeability in patients with irritable bowel syndrome	203	2010				8	MicroRNA-29a regulates intestinal membrane permeability in patients with irritable bowel syndrome	203	2010
9	Gut Reactions: Breaking Down Xenobiotic-Microbiome Interactions	164	2019				9	Gut Reactions: Breaking Down Xenobiotic-Microbiome Interactions	164	2019
10	The Jejunum of Diarrhea-Predominant Irritable Bowel Syndrome Shows Molecular Alterations in the Tight Junction Signaling Pathway That Are Associated With Mucosal Pathobiology and Clinical Manifestations	155	2012				10	The Jejunum of Diarrhea-Predominant Irritable Bowel Syndrome Shows Molecular Alterations in the Tight Junction Signaling Pathway That Are Associated With Mucosal Pathobiology and Clinical Manifestations	155	2012
						Co-cited references	1	MicroRNA-29a regulates intestinal membrane permeability in patients with irritable bowel syndrome	40	2010
							2	First evidence for an association of a functional variant in the microRNA-510 target site of the serotonin receptor-type 3E gene with diarrhea predominant irritable bowel syndrome	31	2008
The top 10 highly co-cited references							3	MicroRNA 29 Targets Nuclear Factor-κB-Repressing Factor and Claudin 1 to Increase Intestinal Permeability	25	2015
Rank	Title	Citations	Year	Total link strength			4	Decreased miR-199 augments visceral pain in patients with IBS through translational upregulation of TRPV1	23	2016
1	MicroRNA-29a regulates intestinal membrane permeability in patients with irritable bowel syndrome	40	2010	424			5	Elevated circulating miR-150 and miR-342-3p in patients with irritable bowel syndrome	22	2014
2	First evidence for an association of a functional variant in the microRNA-510 target site of the serotonin receptor-type 3E gene with diarrhea predominant irritable bowel syndrome	31	2008	343			6	MicroRNA-24 inhibits serotonin reuptake transporter expression and aggravates irritable bowel syndrome	22	2016
3	MicroRNA 29 Targets Nuclear Factor-κB-Repressing Factor and Claudin 1 to Increase Intestinal Permeability	25	2015	316			7	miR-16 and miR-125b are involved in barrier function dysregulation through the modulation of claudin-2 and cingulin expression in the jejunum in IBS with diarrhoea	21	2017
4	Decreased miR-199 augments visceral pain in patients with IBS through translational upregulation of TRPV1	23	2016	295			8	Functional bowel disorders	18	2006
5	Elevated circulating miR-150 and miR-342-3p in patients with irritable bowel syndrome	22	2014	266			9	MicroRNAs Are Differentially Expressed in Ulcerative Colitis and Alter Expression of Macrophage Inflammatory Peptide-2α	16	2008
6	MicroRNA-24 inhibits serotonin reuptake transporter expression and aggravates irritable bowel syndrome	22	2016	281			10	miRNA-based therapies for the irritable bowel syndrome	16	2011
7	miR-16 and miR-125b are involved in barrier function dysregulation through the modulation of claudin-2 and cingulin expression in the jejunum in IBS with diarrhoea	21	2017	270
8	Functional bowel disorders	18	2006	164
9	MicroRNAs Are Differentially Expressed in Ulcerative Colitis and Alter Expression of Macrophage Inflammatory Peptide-2α	16	2008	108
10	miRNA-based therapies for the irritable bowel syndrome	16	2011	142

## Sheet: Journal
Top 10 highly co-cited journals
Rank	Journal	Counts	Citations	Total link strength
1	gastroenterology	95	507	11371
2	gut	89	356	8471
3	neurogastroent motil	62	183	5556
4	plos one	67	182	4094
5	nature	53	154	4486
6	am j gastroenterol	62	150	4176
7	p natl acad sci usa	55	124	3166
8	science	51	115	3421
9	world j gastroentero	53	111	2983
10	cell	43	108	3165
